# Supplementary material for: Mycobacterium tuberculosis Type VII Secreted Effector EsxH Targets Host ESCRT to Impair Trafficking
Source: PLoS Pathog. 2013 Oct 31;9(10):e1003734. doi: 10.1371/journal.ppat.1003734 (PMC3814348; doi:10.1371/journal.ppat.1003734)
Supplement: Dataset S2 — Control collection screened. (XLS) [file ppat.1003734.s002.xls]

## Sheet: Sheet1
Dataset S2. Control Collection Screened
		Rv Number	Functional category from Tuberculist
		Rv0044c	7
		Rv0052	10
		Rv0113	3
		Rv0155	7
		Rv0333	16
		Rv0443	10
		Rv0580c	10
		Rv0709	2
		Rv0863	10
		Rv0940c	7
		Rv0967	10
		Rv0984	7
		Rv1106c	7
		Rv1218c	3
		Rv1245c	7
		Rv1286	7
		Rv1355c	7
		Rv1512	7
		Rv1535	16
		Rv1543	1
		Rv1544	1
		Rv1689	2
		Rv1703c	7
		Rv1806	6
		Rv1856c	7
		Rv1909c	9
		Rv1996	10
		Rv2028c	10
		Rv2331	16
		Rv2428	0
		Rv2477c	3
		Rv2632c	10
		Rv2633c	16
		Rv2744c	10
		Rv2883c	7
		Rv2890c	2
		Rv2908c	10
		Rv2930	1
		Rv2953	10
		Rv2970c	7
		Rv2989	9
		Rv3051c	2
		Rv3205c	10
		Rv3255c	7
		Rv3275c	7
		Rv3283	7
		Rv3396c	7
		Rv3406	7
		Rv3463	10
		Rv3527	16
		Rv3529c	10
		Rv3531c	16
		Rv3532	6
		Rv3614c	10
		Rv3634c	7
		Rv3670	0
		Rv3684	7
		Rv3738c	6
		Rv3746c	6
		Rv3780	10
Mtb ORFs that served as controls are listed along with their functional category designation from Tuberculist
