# Supplementary material for: Mycobacterium tuberculosis Type VII Secreted Effector EsxH Targets Host ESCRT to Impair Trafficking
Source: PLoS Pathog. 2013 Oct 31;9(10):e1003734. doi: 10.1371/journal.ppat.1003734 (PMC3814348; doi:10.1371/journal.ppat.1003734)
Supplement: Dataset S3 — Y2H interactions between Mtb secretome and human ORFs. (XLS) [file ppat.1003734.s003.xls]

## Sheet: Sheet1
	Dataset S3. Y2H Interactions Between Mtb Secretome and Human ORFs
Mycobacterial ORF (DB)		Human ORF (AD)
Rv#	Gene Name/Synonym	Locus ID	Gene ID	Name
Rv0022c	whiB5/whmG	BC003608.2	11030	RBPMS
Rv0157A	Rv0157A	BC013576.1	114928	GPRASP2
Rv0198c	zmp1	BC022893.1	200845	KCTD6
Rv0274	Rv0274	BC015356.1	5682	PSMA1
Rv0287	esxG/TB9.8	BC000627.2	6774	STAT3
Rv0288	esxH/TB10.4	BC003565.1	9146	HRS/HGS
Rv0390	Rv0390	BC010385.1	8161	COIL
Rv0390	Rv0390	BC020773.1	11340	EXOSC8
Rv0394c	Rv0394c	BC019035.2	9404	LPXN
Rv0420c	Rv0420c	BC007658.2	23786	BCL2L13
Rv0420c	Rv0420c	BC009402.2	10488	CREB3
Rv0420c	Rv0420c	BC010158.2	10488	CREB3
Rv0431	Rv0431	BC009402.2	10488	CREB3
Rv0477	Rv0477	BC039294.1	29979	UBQLN1
Rv0506	mmpS2	BC009402.2	10488	CREB3
Rv0506	mmpS2	BC010158.2	10488	CREB3
Rv0583c	Rv0583c	BC009356.2	11135	CDC42EP1
Rv0583c	Rv0583c	BC039294.1	29979	UBQLN1
Rv0617	Rv0617	BC000404.2	9319	TRIP13
Rv0680c	Rv0680c	BC007836.2	4188	MDFI
Rv0983	pepD/mtb32b	BC009424.1	54971	BANP
Rv0988	Rv0988	BC000390.2	6449	SGTA
Rv1016c	lpqT	BC006201.2	163	AP2B1
Rv1016c	lpqT	BC039294.1	29979	UBQLN1
Rv1097c	metB	BC005094.1	84283	MGC13102
Rv1097c	metB	BC022064.2	89885	FATE1
Rv1097c	metB	BC015480.1	54708	MARCH5
Rv1097c	metB	BC031791.1	10613	SPFH1
Rv1271c	Rv1271c	BC022064.2	89885	FATE1
Rv1271c	Rv1271c	BC039294.1	29979	UBQLN1
Rv1478	Rv1478	BC010066.2	29979	UBQLN1
Rv1558	Rv1558	BC003104.1	23641	LDOC1
Rv1566c	Rv1566c	BC035246.1	85376	KIAA1666
Rv1566c	Rv1566c	BC039294.1	29979	UBQLN1
Rv1729c	Rv1729c	BC058938.1	84445	LZTS2
Rv1799	lppT	BC010158.2	10488	CREB3
Rv1804c	Rv1804c	BC039294.1	29979	UBQLN1
Rv1893	Rv1893	BC013109.1	116173	CKLFSF5
Rv1893	Rv1893	BC007455.2	51100	SH3GLB1
Rv1893	Rv1893	BC012367.1	114569	MAL2
Rv1893	Rv1893	BC015812.1	57146	LOC57146
Rv1893	Rv1893	BC017328.2	57085	AGTRAP
Rv1926c	mpt63/mpb63	BC000390.2	6449	SGTA
Rv1926c	mpt63/mpb63	BC039294.1	29979	UBQLN1
Rv1980c	mpt64/mpb64	BC009402.2	10488	CREB3
Rv1980c	mpt64/mpb64	BC010158.2	10488	CREB3
Rv2204c	Rv2204c	BC033489.1	158297	C9orf138
Rv2204c	Rv2204c	BC036202.1	339834	LOC339834
Rv2204c	Rv2204c	BC031039.1	80258	EFHC2
Rv2204c	Rv2204c	BC052311.1	63978	PRDM14
Rv2204c	Rv2204c	BC064845.1	84970	C1orf94
Rv2204c	Rv2204c	BC082261.1	5089	PBX2
Rv2204c	Rv2204c	BC063862.1	146664	MGAT5B
Rv2204c	Rv2204c	BC003608.2	11030	RBPMS
Rv2204c	Rv2204c	BC007560.1	3927	LASP1
Rv2204c	Rv2204c	BC007637.1	84970	C1orf94
Rv2204c	Rv2204c	BC031618.1	222389	C10orf30
Rv2204c	Rv2204c	BC040231.1	54882	ANKHD1
Rv2234	Rv2234	BC022983.1	84708	LNX
Rv2238c	ahpE	BC075854.1	64689	GORASP1
Rv2238c	ahpE	BC000653.2	23549	DNPEP
Rv2238c	ahpE	BC001403.2	11051	NUDT21
Rv2258c	Rv2258c	BC035870.1	145282	MIPOL1
Rv2290	lppO	BC002379.2	4089	SMAD4
Rv2297	Rv2297	BC039294.1	29979	UBQLN1
Rv2347c	esxP/ES6_7QILSS	BC068483.1	60561	RINT-1
Rv2347c	esxP/ES6_7QILSS	BC027910.1	83878	USHBP1
Rv2376c	cfp2/mtb12	BC019250.1	143241	DYDC1
Rv2462c	tig	BC040231.1	54882	ANKHD1
Rv2844	Rv2844	BC033489.1	158297	C9orf138
Rv2844	Rv2844	BC022983.1	84708	LNX
Rv2844	Rv2844	BC036908.1	130162	FLJ31438
Rv2844	Rv2844	BC050556.1	6938	TCF12
Rv2844	Rv2844	BC000322.2	10615	SPAG5
Rv2844	Rv2844	BC015523.2	2941	GSTA4
Rv2878c	mpt53/dsbE	BC009402.2	10488	CREB3
Rv2878c	mpt53/dsbE	BC010158.2	10488	CREB3
Rv2911	dacB2/dacB	BC039294.1	29979	UBQLN1
Rv3019c	esxR/ES6_9TB10.3	BC063882.1	9666	DZIP3
Rv3061c	fadE22	BC036749.1	22899	ARHGEF15
Rv3194c	Rv3194c	BC005094.1	84283	MGC13102
Rv3194c	Rv3194c	BC029811.1	147872	FLJ32658
Rv3194c	Rv3194c	BC021989.1	664	BNIP3
Rv3269	Rv3269	BC010066.2	29979	UBQLN1
Rv3269	Rv3269	BC039294.1	29979	UBQLN1
Rv3451	cut3/culp3 clp3	BC009402.2	10488	CREB3
Rv3451	cut3/culp3 clp3	BC010158.2	10488	CREB3
Rv3484	cpsA	BC004130.2	10241	NDP52
Rv3484	cpsA	BC050358.2	8887	TAX1BP1
Rv3492c	Rv3492c	BC009402.2	10488	CREB3
Rv3584	lpqE	BC010066.2	29979	UBQLN1
Rv3620c	esxW/ES6_10QILSS	BC022983.1	84708	LNX
Rv3620c	esxW/ES6_10QILSS	BC053899.1	4656	MYOG
Rv3620c	esxW/ES6_10QILSS	BC041599.1	4105	MAGEA6
Rv3620c	esxW/ES6_10QILSS	BC016979.1	54550	EFCBP2
Rv3620c	esxW/ES6_10QILSS	BC027910.1	83878	USHBP1
Rv3803c	fbpD/mpt51/mpb51/fbpC1	BC026307.1	79959	C18orf9
Rv3875	esxA/esat-6	BC027910.1	83878	USHBP1
Rv3901c	Rv3901c	BC009402.2	10488	CREB3
	Interactions between Mtb ORFs, expressed as DB fusions, with human ORFs, expressed as AD fusions, is shown. The Rv# and gene name is indicated for the Mtb ORFs. The locus ID, gene ID, and gene name is indicated for the human proteins.
